# Supplementary material for: Single-Cell Profiling Identifies a CCR2+ Neutrophil-like Population Associated with Colorectal Cancer Liver Metastasis in a Murine Model
Source: Genes (Basel). 2026 Jul 21;17(7):831. doi: 10.3390/genes17070831 (PMC13409406; doi:10.3390/genes17070831)
Supplement: Supplementary file 1 [file genes-17-00831-s001.zip]

Archive with 1 entries (1 files):
- genes-4407219-supplementary.pdf
